# Supplementary material for: Brachyspira suanatina sp. nov., an enteropathogenic intestinal spirochaete isolated from pigs and mallards: genomic and phenotypic characteristics
Source: BMC Microbiol. 2015 Oct 12;15:208. doi: 10.1186/s12866-015-0537-y (PMC4603578; doi:10.1186/s12866-015-0537-y)
Supplement: Additional file 1: Table S1. — Strain names and accession numbers of available genome used for the study. (XLSX 10 kb) [file 12866_2015_537_MOESM1_ESM.xlsx]

## Sheet: Blad1
Table S1: Name and accession numbers of genomes of Brachyspira species downloaded from ncbi genome ftp
Strain name	Genbank/ Refseq Accession number
Brachyspira hyodysenteriae B78T	NZ-ARSY00000000
Brachyspira hyodysenteriae WA1 (chromosome)	CP001357
Brachyspira hyodysenteriae WA1 (plasmid)	CP001360
Brachyspira pilosicoli P43/6/78T	CP002873
Brachyspira pilosicoli 95/1000	CP002025
Brachyspira pilosicoli WesB	NC_018604
Brachyspira pilosicoli B2904	NC_018607
Brachyspira intermedia PWS/AT (chromosome)	CP002874
Brachyspira intermedia PWS/AT (plasmid)	CP002875
Brachyspira innocens B256T	NZ_ARQI00000000
Brachyspira alvinipulli C1T	JADF01000000
Brachyspira murdochii 56-150T	CP001959
"Brachyspira hampsonii" 30599 (clade I)	NZ_AOMM00000000
"Brachyspira hampsonii" 30446 (clade II)	NZ_ALNZ00000000
