# Supplementary material for: Brachyspira suanatina sp. nov., an enteropathogenic intestinal spirochaete isolated from pigs and mallards: genomic and phenotypic characteristics
Source: BMC Microbiol. 2015 Oct 12;15:208. doi: 10.1186/s12866-015-0537-y (PMC4603578; doi:10.1186/s12866-015-0537-y)
Supplement: Additional file 2: Table S2. — Functional distribution of genes in different COG categories of strains B. suanatina AN4859/03, B. hyodysenteriae B78T, B. hyodysenteriae WA1 and B. intermedia PWS/AT. (XLSX 10 kb) [file 12866_2015_537_MOESM2_ESM.xlsx]

## Sheet: Blad1
Table S2. Distribution of clusters of orthologous genes (COGs): Number of proteins within a genome assigned to each functional group in B. suanatina AN4859/03, B. hyodysenteriae WA1, B. hyodysenteriae B78T and B. intermedia PWS/AT.
Code	B. suanatina, AN4859/03	B. hyodysenteriae WA1	B. hyodysenteriae B78T	B. intermedia PWS/AT	Description
J	140	136	139	141	Translation
A	0	0	0	0	RNA processing and modification
K	65	56	59	62	Transcription
L	71	64	64	61	Replication, recombination and repair
B	0	0	0	0	Chromatin structure and dynamics
D	15	14	14	13	Cell cycle control, mitosis and meiosis
Y	0	0	0	0	Nuclear structure
V	46	46	41	41	Defence mechanisms
T	29	28	27	27	Signal transduction mechanisms
M	93	99	99	96	Cell wall/membrane biogenesis
N	21	22	22	19	Cell motility
U	16	16	15	15	Intracellular trafficking and secretion
O	49	51	49	49	Posttranslational modification, protein turnover, chaperones
C	90	86	87	89	Energy production and conversion
G	100	97	93	114	Carbohydrate transport and metabolism
E	132	122	122	130	Amino acid transport and metabolism
F	48	47	48	47	Nucleotide transport and metabolism
H	47	49	47	47	Coenzyme transport and metabolism
I	36	31	30	34	Lipid transport and metabolism
P	82	79	78	84	Inorganic ion transport and metabolism
Q	11	12	11	13	Secondary metabolites biosynthesis, transport and catabolism
R	293	282	273	307	General function prediction only
S	110	100	96	102	Function unknown
